# Supplementary material for: The impact of policy incentives and value perception on rural residents’ clean heating behavior: Evidence from northern China
Source: PLoS One. 2025 Apr 17;20(4):e0321936. doi: 10.1371/journal.pone.0321936 (PMC12005538; doi:10.1371/journal.pone.0321936)
Supplement: S1 Dataset — (XLSX) [file pone.0321936.s001.xlsx]

## Sheet: sample（477）
NO.	Clean heating behavior	Age	Education	Social network	Family size	Heating area	Cadre	No-farm employment	Household income	Neighborhood effect	Advocacy policy	Demonstration policy	Subsidy policy	X1	X2	X3	X4	X5	X6	X7	X8	X9	X10	X11	X12
1	0	2	2	2	2	4	1	0	3	1	0	1	1	4	5	5	5	5	4	5	5	4	5	5	5
2	1	2	3	3	2	4	0	1	2	1	1	1	1	4	5	4	5	4	4	4	4	5	4	4	5
3	0	2	2	3	2	2	0	1	3	1	0	1	1	4	3	4	4	3	4	4	3	4	4	3	4
4	1	2	4	3	2	3	0	0	5	1	1	1	1	5	5	5	5	5	5	5	5	5	5	5	5
5	0	2	3	3	2	4	1	0	3	0	1	0	0	4	3	3	4	5	5	4	5	4	3	3	4
6	0	2	2	3	2	2	0	1	3	1	0	0	0	4	4	5	5	5	4	4	5	5	4	4	5
7	0	2	4	4	2	5	0	1	2	1	1	1	1	5	4	4	5	5	4	5	5	4	4	4	5
8	1	2	3	4	2	3	0	0	2	1	0	1	1	4	3	4	4	3	3	5	4	3	4	5	3
9	1	2	4	3	2	3	0	1	4	0	1	1	1	4	5	4	4	5	4	4	5	4	5	4	5
10	1	2	4	3	2	2	0	1	6	0	1	0	1	4	3	4	3	3	4	4	3	3	4	3	4
11	1	2	4	1	2	4	0	0	5	0	0	0	0	3	2	3	2	2	2	4	4	4	4	4	5
12	1	2	4	2	2	3	0	0	3	1	1	1	1	5	5	5	5	5	5	5	5	5	5	5	5
13	1	2	4	4	3	3	0	1	3	1	0	1	1	4	5	3	3	5	3	4	3	4	5	3	4
14	1	2	2	1	2	2	0	0	3	1	1	1	0	3	2	3	1	1	1	3	3	4	3	4	3
15	0	1	4	2	2	3	0	0	2	0	1	0	0	2	1	3	3	2	4	2	3	4	2	4	3
16	1	1	3	3	2	3	0	0	2	1	1	1	0	1	2	3	4	5	4	2	3	4	5	4	3
17	1	1	4	4	2	2	0	1	5	0	1	1	1	4	3	5	4	3	4	4	3	2	4	3	5
18	1	2	2	4	1	4	1	0	4	1	1	0	1	4	4	4	5	5	5	4	5	5	5	3	4
19	1	2	4	6	2	4	0	1	4	1	1	1	1	4	5	5	4	4	5	4	5	4	4	4	5
20	1	2	4	4	3	3	1	0	5	0	1	1	1	4	5	5	4	5	4	5	5	4	5	4	5
21	1	2	4	4	2	3	0	0	6	1	1	0	0	4	5	3	4	5	4	4	3	4	5	4	4
22	0	2	4	3	2	3	0	0	5	0	1	1	0	3	4	3	4	4	3	4	5	4	3	4	4
23	1	3	4	4	3	4	0	0	4	0	0	0	1	4	5	4	4	5	4	5	4	5	4	4	5
24	0	2	4	4	3	4	0	0	5	1	1	1	1	4	5	4	5	4	5	5	4	5	4	5	4
25	0	3	3	2	1	3	0	0	3	0	0	0	0	3	3	3	4	3	4	3	4	3	4	4	3
26	0	2	3	4	2	4	0	1	6	1	1	1	1	4	5	4	4	4	4	3	4	4	4	5	4
27	0	2	4	4	2	3	1	1	3	0	0	1	1	5	3	3	4	5	2	4	1	3	5	3	3
28	1	1	4	2	1	1	0	1	6	1	1	1	1	5	5	5	5	5	5	5	5	5	5	5	5
29	0	2	4	5	3	4	1	1	5	0	0	0	0	4	4	5	4	4	5	4	5	4	5	4	4
30	0	2	4	3	2	1	0	1	5	1	1	1	0	3	4	3	3	3	3	3	4	3	3	3	4
31	1	2	4	4	2	4	0	1	6	1	1	1	1	4	5	4	4	5	4	5	4	5	4	4	5
32	1	2	2	6	2	2	1	0	2	0	0	0	1	4	4	4	4	4	5	5	4	4	4	4	4
33	0	1	4	3	2	4	0	1	5	0	1	1	0	4	3	3	4	4	4	3	3	4	3	3	3
34	1	2	4	5	3	3	0	1	6	1	1	1	1	5	4	5	4	5	4	4	5	4	5	4	5
35	1	2	3	1	3	2	1	1	2	1	1	1	1	4	4	4	4	4	4	4	4	4	4	4	4
36	1	3	4	2	2	5	0	1	6	1	1	1	1	5	4	5	5	4	5	5	4	5	5	4	5
37	1	1	3	1	1	2	0	1	6	1	1	0	1	4	4	4	5	3	3	3	4	3	4	4	3
38	1	1	4	3	2	3	0	0	5	1	1	1	1	3	4	4	3	4	2	4	4	5	4	4	4
39	0	3	2	2	2	3	0	1	4	0	0	0	0	2	2	3	3	2	3	2	3	4	2	3	2
40	1	2	4	3	2	4	1	0	4	1	1	1	0	4	5	4	4	3	4	4	5	4	4	5	4
41	0	2	2	4	2	3	1	0	3	0	0	0	0	3	4	3	4	3	4	4	3	4	3	4	3
42	1	2	4	3	3	3	1	1	4	1	0	1	1	4	3	4	4	3	3	4	4	3	3	5	4
43	1	2	4	4	3	4	0	0	4	0	1	1	1	4	3	3	3	4	3	4	4	4	3	3	3
44	0	3	3	3	2	2	0	0	3	0	1	1	0	2	3	4	2	3	3	3	4	3	4	3	4
45	1	2	3	3	2	3	1	1	4	1	1	0	1	3	4	4	4	4	4	4	4	4	4	4	4
46	1	2	4	1	2	2	0	0	2	0	1	1	0	5	4	5	5	4	4	4	5	5	5	5	5
47	1	2	4	6	2	1	0	0	6	1	1	1	1	4	4	4	4	4	4	4	4	4	4	4	4
48	1	2	2	2	2	4	0	1	3	1	0	0	0	3	2	3	3	4	4	4	4	5	4	4	4
49	1	1	4	3	2	2	0	0	5	1	1	1	1	5	5	5	4	5	5	5	4	5	5	4	5
50	1	2	4	5	1	4	0	1	6	1	1	1	1	3	4	3	3	4	4	3	4	3	3	4	4
51	1	1	4	1	1	4	0	0	6	0	1	0	0	4	3	4	2	3	3	5	4	5	3	4	4
52	1	1	4	3	2	3	1	1	3	1	1	1	1	5	4	3	4	4	5	5	4	5	5	4	5
53	1	3	4	5	2	4	0	0	5	1	1	1	0	4	3	4	4	5	4	5	5	4	4	5	5
54	1	2	3	4	2	2	0	1	4	1	1	1	1	5	5	4	4	5	4	5	4	5	5	5	4
55	1	2	4	5	3	4	0	1	6	1	1	1	0	5	4	5	4	5	4	4	5	4	5	4	5
56	1	2	4	4	2	5	0	1	5	1	1	1	1	3	4	4	4	4	3	4	4	5	4	4	4
57	0	2	3	2	3	3	0	1	3	0	0	1	0	4	3	4	4	5	4	4	5	4	4	3	4
58	1	3	4	4	3	3	0	1	5	1	1	1	1	5	4	5	5	4	5	5	5	4	5	5	5
59	0	2	4	4	2	2	0	0	3	0	1	1	0	3	2	2	2	3	3	3	3	3	4	4	3
60	0	1	4	2	2	2	0	1	4	0	0	0	0	3	3	3	2	3	3	4	4	4	3	3	3
61	0	2	4	5	2	3	0	0	4	1	1	1	1	5	5	5	4	4	5	5	5	4	4	5	5
62	1	2	4	4	2	5	0	0	6	0	1	1	0	5	5	5	5	5	5	5	5	5	5	5	5
63	1	2	4	3	3	4	0	1	3	1	1	1	1	4	5	4	5	5	5	5	5	5	5	4	4
64	1	2	4	4	3	4	1	1	4	1	1	1	1	4	5	4	3	4	4	4	5	4	5	4	5
65	1	2	4	2	2	1	1	1	4	1	1	1	1	3	3	3	4	4	4	4	4	4	3	3	3
66	0	2	4	6	2	2	0	0	2	0	1	1	0	5	5	4	4	5	5	5	5	5	4	4	5
67	0	2	3	6	3	2	0	0	5	0	0	0	0	4	3	4	3	2	4	4	1	4	4	4	5
68	0	1	4	2	2	4	1	0	1	0	0	0	0	3	3	3	3	3	4	5	5	4	5	5	5
69	0	2	4	5	1	2	0	0	3	0	0	0	0	4	4	5	3	3	3	3	4	4	4	4	5
70	0	1	4	1	3	2	1	1	2	0	0	0	0	4	5	4	4	3	2	4	5	4	4	4	5
71	0	1	4	6	2	3	1	0	3	0	1	0	1	3	4	3	4	4	4	4	4	5	5	5	5
72	0	1	4	2	2	1	0	1	1	0	0	0	0	3	3	3	3	3	4	4	3	3	4	3	3
73	1	3	1	4	2	4	0	1	6	1	1	0	1	4	3	4	5	4	3	3	4	3	4	4	3
74	1	2	3	2	3	5	0	1	6	1	1	1	1	5	4	4	5	5	5	5	4	4	5	5	5
75	1	2	4	4	2	4	0	0	3	1	1	1	1	3	3	3	4	4	3	4	5	5	5	4	4
76	1	3	2	2	2	3	1	1	3	1	1	1	1	3	4	3	4	4	3	3	3	4	4	3	4
77	1	2	3	4	2	3	0	1	4	1	1	1	1	4	5	4	5	4	5	5	4	5	4	5	4
78	1	2	4	2	3	1	0	0	3	1	0	0	0	3	2	2	2	3	3	3	2	2	2	2	2
79	1	3	4	2	2	5	0	0	6	1	1	1	1	5	5	5	5	5	5	5	5	5	5	5	5
80	0	2	3	5	3	3	0	1	4	0	0	0	0	5	4	5	4	4	5	5	4	5	4	5	4
81	0	3	4	3	3	5	1	0	6	0	1	1	0	4	4	5	4	5	4	5	4	4	5	4	5
82	1	2	4	3	3	2	0	0	6	1	1	1	1	5	4	5	5	5	5	5	5	5	5	5	5
83	0	3	4	5	2	3	1	0	3	1	0	0	0	5	4	5	4	5	4	4	5	4	5	4	5
84	1	3	4	6	2	5	0	0	6	1	1	1	1	4	5	3	4	5	4	4	5	4	3	5	4
85	1	2	3	4	2	2	0	0	3	1	1	1	1	4	5	5	4	4	5	4	4	5	5	4	4
86	0	2	3	3	2	3	0	1	4	0	1	0	0	3	4	3	4	3	3	4	3	4	4	3	3
87	1	2	4	2	2	5	1	0	6	1	1	0	0	3	2	3	2	2	1	4	4	3	3	4	4
88	1	2	4	4	2	5	0	1	6	1	1	1	1	3	3	3	2	3	2	3	4	4	3	3	3
89	0	2	3	3	2	3	0	0	3	0	0	0	0	4	3	5	4	5	3	5	4	5	3	4	4
90	1	2	4	3	2	4	1	0	4	1	1	1	1	5	5	5	5	5	5	5	5	5	5	5	5
91	1	2	4	4	2	4	1	0	5	1	1	0	1	4	4	5	4	4	3	4	4	5	5	4	4
92	1	2	4	3	2	5	0	0	6	1	1	1	1	4	5	4	4	5	5	4	3	4	5	3	4
93	0	3	4	4	3	4	0	1	5	1	0	1	1	3	5	5	4	5	5	4	5	4	5	4	5
94	0	2	4	4	3	4	0	0	4	0	1	1	1	4	3	4	4	4	5	4	5	4	4	5	4
95	0	1	4	1	2	2	0	0	1	1	1	0	0	5	4	4	5	5	4	4	5	4	5	4	4
96	0	3	3	4	3	4	0	0	3	1	1	1	0	4	3	3	4	2	2	2	2	3	3	4	2
97	1	2	4	3	2	4	0	0	6	1	1	0	1	4	4	5	3	4	4	4	3	4	2	3	4
98	0	1	4	2	3	4	0	1	2	0	0	0	0	4	3	3	4	4	3	4	4	3	4	3	3
99	1	2	4	3	2	4	0	1	5	1	1	1	0	4	3	3	4	4	3	3	4	4	3	4	3
100	1	2	4	4	3	3	0	1	3	1	1	1	1	5	5	5	5	5	5	5	5	5	5	5	5
101	0	2	4	3	2	3	0	0	5	0	1	1	0	4	4	4	4	5	5	4	4	4	5	4	4
102	1	3	3	3	2	2	0	0	4	1	1	1	1	5	5	4	4	5	5	5	5	4	5	5	4
103	1	2	3	5	2	3	0	0	4	1	1	1	1	5	5	4	4	5	5	4	4	4	5	4	4
104	1	3	2	3	2	4	0	0	4	1	1	1	1	5	5	4	4	5	4	4	5	5	5	4	4
105	1	1	4	4	3	4	1	0	2	1	1	1	1	4	3	4	3	4	5	3	4	4	3	4	4
106	1	1	4	2	1	2	0	1	3	0	0	1	0	3	2	3	2	3	2	4	4	3	3	4	3
107	0	1	4	5	2	2	0	1	3	1	0	0	0	3	3	3	3	3	3	3	3	3	3	3	3
108	1	2	4	2	2	3	0	0	2	1	1	0	1	4	3	4	4	5	5	5	4	5	4	4	4
109	0	2	4	1	3	1	0	0	2	0	0	0	0	3	3	3	3	3	3	3	3	3	3	3	3
110	0	1	4	1	3	4	0	1	4	0	1	0	1	4	4	3	3	4	4	3	3	4	3	3	4
111	0	3	2	2	2	4	0	1	4	0	1	0	0	2	3	3	4	3	3	3	4	4	2	3	5
112	1	1	4	4	1	4	0	0	4	1	1	1	1	4	4	5	4	4	2	4	5	5	4	5	5
113	0	3	4	3	1	4	0	0	5	0	0	0	0	2	4	3	4	3	3	4	4	4	4	4	4
114	0	3	2	4	2	2	0	1	2	0	0	0	0	3	3	3	3	3	3	3	3	3	3	3	3
115	0	3	2	3	1	3	0	0	2	0	1	0	0	3	3	3	3	3	3	3	3	3	3	3	3
116	0	2	3	3	2	3	0	0	2	0	0	0	0	3	3	3	3	3	3	3	3	3	3	3	3
117	0	3	4	6	1	4	0	0	5	0	1	0	0	4	4	4	4	4	4	4	4	4	4	4	4
118	0	3	2	6	2	2	0	1	3	0	0	0	0	4	4	4	3	3	3	4	4	4	4	4	4
119	1	4	3	1	1	1	0	0	1	1	1	0	1	3	4	3	4	3	3	2	4	4	2	2	2
120	0	2	2	5	1	5	0	1	5	0	0	0	0	4	4	4	2	2	2	5	4	4	3	3	3
121	0	3	2	6	2	5	0	1	2	0	1	0	0	1	5	3	3	3	2	5	1	2	1	1	1
122	0	3	3	4	2	3	0	1	2	0	1	1	0	4	4	3	3	3	3	3	4	3	3	3	3
123	1	3	4	6	2	5	0	0	5	1	0	1	0	3	4	4	3	4	4	4	4	4	4	3	4
124	0	2	4	4	3	4	0	1	5	1	1	1	0	2	2	2	3	3	3	4	4	3	3	3	3
125	1	3	2	4	3	4	1	1	4	1	1	1	1	4	5	5	5	4	4	4	4	4	4	5	5
126	0	2	2	4	2	2	0	0	5	1	1	0	0	3	3	3	3	2	1	3	3	3	3	3	3
127	0	3	3	6	1	3	0	0	1	0	0	0	0	5	5	5	3	3	4	5	5	4	4	4	5
128	0	3	3	6	2	4	0	1	3	0	0	0	0	2	5	3	3	3	3	5	5	5	4	5	5
129	0	3	4	6	2	2	0	0	3	0	1	0	0	3	4	4	4	4	4	4	4	4	4	4	4
130	1	3	4	4	2	5	0	0	6	1	1	1	0	5	5	5	5	5	5	5	5	5	5	5	5
131	0	3	4	4	3	2	1	0	4	1	1	0	1	3	3	3	3	3	3	4	3	4	4	3	3
132	0	3	4	6	2	4	0	0	6	0	0	0	0	5	5	5	5	5	5	5	5	5	5	5	5
133	0	4	4	3	3	1	0	1	1	0	0	0	0	3	3	3	3	3	3	3	3	3	3	3	3
134	1	3	2	3	1	4	0	1	2	1	1	1	1	3	3	3	3	5	5	5	5	5	5	4	5
135	0	1	4	1	2	3	0	0	1	0	1	0	0	3	3	4	4	5	3	4	5	5	3	3	4
136	0	2	4	6	3	4	0	0	2	0	0	0	0	5	5	5	5	5	5	5	5	5	5	5	5
137	0	2	4	5	1	3	1	0	2	0	0	0	0	3	5	5	4	5	5	5	5	5	5	5	5
138	0	4	3	4	2	3	0	0	2	0	0	0	0	3	3	3	2	3	3	3	3	3	3	3	3
139	0	3	2	1	1	2	0	0	1	0	0	0	0	1	5	2	2	2	3	3	5	3	4	2	4
140	1	3	3	6	4	5	0	1	6	1	1	1	1	3	5	3	4	1	1	4	2	3	3	3	3
141	0	1	4	2	2	3	0	1	4	0	1	1	1	4	4	4	4	3	3	4	4	5	4	3	4
142	0	3	2	3	1	3	0	1	2	0	0	0	0	4	4	4	3	3	3	3	3	3	3	3	3
143	0	2	2	3	2	1	0	1	2	0	0	0	0	3	5	3	3	5	5	5	5	5	3	3	3
144	0	3	4	6	1	3	0	0	1	0	0	0	0	3	5	3	4	2	2	3	4	4	3	2	4
145	0	4	2	2	1	3	0	0	3	0	0	0	0	3	1	3	4	2	2	3	4	4	4	4	4
146	0	1	4	1	1	1	0	1	2	0	0	0	0	3	1	3	3	3	3	4	4	4	3	3	3
147	1	3	2	4	2	4	0	1	2	0	0	0	0	3	4	4	4	4	4	4	4	4	4	4	4
148	0	2	2	6	2	3	0	0	2	0	0	0	0	3	5	3	3	3	3	3	3	3	3	3	3
149	0	1	4	1	3	3	0	0	4	0	0	1	1	3	3	4	3	2	2	3	4	4	4	3	3
150	0	3	2	5	1	2	0	0	4	0	1	0	0	2	5	2	2	2	2	2	3	4	2	2	3
151	0	2	4	2	2	5	0	0	3	0	0	1	0	2	4	3	2	2	2	4	4	4	3	3	3
152	1	1	4	1	1	5	0	0	6	0	1	0	0	3	5	3	1	3	1	3	4	3	3	3	3
153	1	3	2	6	1	5	0	0	5	1	0	0	0	3	2	2	3	4	3	5	5	2	3	5	5
154	0	1	4	2	2	1	1	0	2	0	0	0	0	3	1	4	2	3	3	4	5	5	4	5	5
155	0	2	4	2	3	4	0	0	3	0	0	0	0	4	1	3	1	2	2	3	2	4	4	4	4
156	0	3	2	3	1	4	0	0	3	0	0	0	0	3	5	3	3	3	3	4	4	4	4	4	4
157	0	4	1	1	1	2	0	0	1	0	0	0	0	4	5	4	3	3	1	5	5	5	3	3	3
158	0	1	4	2	2	2	0	0	2	0	1	1	0	4	4	4	3	3	3	4	5	5	4	4	4
159	0	3	3	2	1	3	0	1	2	0	0	0	0	3	1	3	3	3	3	3	3	3	3	3	3
160	0	2	2	4	3	2	0	1	2	0	0	0	0	3	3	3	3	3	3	3	3	3	3	3	3
161	0	1	4	2	3	5	0	0	6	0	1	0	0	2	2	3	5	5	5	4	4	5	4	5	5
162	0	2	2	2	1	1	0	1	3	0	0	0	0	3	4	3	3	3	3	3	3	3	3	3	3
163	0	2	4	5	2	4	0	1	3	0	1	0	0	3	5	3	3	4	4	4	4	4	3	3	4
164	0	2	4	4	2	1	0	0	2	0	0	0	0	3	3	3	3	3	3	3	5	5	3	4	3
165	0	2	4	4	2	5	0	1	4	0	0	0	0	1	1	1	1	1	1	1	1	1	1	1	1
166	1	1	4	5	1	1	0	1	3	0	1	0	0	3	5	4	3	4	3	5	5	5	5	5	5
167	0	1	4	2	2	3	0	1	3	0	1	1	0	4	4	4	4	4	4	4	4	5	4	4	4
168	0	2	4	6	2	3	0	1	2	0	0	0	0	1	1	1	1	1	1	5	5	5	5	5	5
169	0	2	2	6	2	4	0	0	4	0	0	0	0	5	5	5	5	5	5	5	5	5	5	5	5
170	0	2	4	6	1	2	0	1	6	0	0	0	0	3	3	3	3	3	3	3	5	5	3	3	3
171	0	2	2	6	2	3	0	0	3	0	0	0	0	4	5	5	5	5	5	5	5	5	5	5	5
172	0	3	3	6	2	4	0	0	5	0	0	0	0	5	5	5	5	5	5	5	5	5	5	5	5
173	1	2	2	6	3	4	0	0	3	1	1	1	1	3	4	1	1	1	1	1	1	1	1	2	2
174	1	1	4	2	2	3	0	0	3	0	1	1	0	4	3	5	4	4	3	5	3	4	5	4	4
175	1	2	3	6	2	4	0	0	2	1	1	1	1	3	3	3	4	4	4	3	3	3	3	3	3
176	0	1	4	6	3	5	0	1	2	0	0	1	0	3	3	3	3	3	3	3	3	3	3	3	3
177	1	3	4	4	1	3	0	0	2	1	1	1	1	5	5	5	5	5	5	5	5	5	5	5	5
178	0	1	4	3	2	5	0	0	2	0	0	0	0	3	5	3	2	2	2	4	4	5	3	4	4
179	1	3	3	6	1	4	0	0	4	1	1	1	1	5	5	5	5	5	5	5	5	5	5	5	5
180	1	2	4	2	1	1	0	1	3	0	1	1	1	3	3	3	4	3	3	2	2	3	3	3	3
181	1	1	4	2	2	3	0	1	3	1	1	1	1	3	4	3	4	3	4	4	4	4	4	4	4
182	1	2	4	6	2	3	1	1	6	1	1	0	1	2	4	3	2	2	2	4	4	2	3	3	3
183	0	1	4	1	3	2	0	0	4	0	0	0	0	4	3	4	3	3	3	3	4	4	3	4	3
184	0	1	4	3	2	3	0	1	3	0	0	0	0	3	3	3	2	2	2	3	3	4	2	3	3
185	1	1	4	1	3	2	0	1	3	1	1	0	1	4	4	5	3	4	3	4	5	5	5	4	4
186	1	1	4	2	2	3	0	1	3	1	1	0	0	3	4	4	4	3	3	5	5	5	4	5	5
187	0	2	4	6	3	5	0	1	6	0	0	1	0	3	4	1	1	1	1	1	1	3	2	2	3
188	1	3	4	4	1	3	0	0	2	1	1	1	1	5	5	5	5	5	5	5	5	5	5	5	5
189	1	2	4	6	3	5	0	1	6	0	0	1	0	5	3	5	5	5	5	5	5	5	5	5	5
190	1	2	4	4	2	3	0	1	6	1	1	0	0	4	3	4	4	3	4	4	3	4	4	3	4
191	0	2	4	4	2	3	0	0	4	0	0	0	0	1	1	1	1	1	1	3	3	4	3	3	3
192	0	1	3	3	1	3	0	1	5	0	0	0	0	3	4	3	4	4	3	5	5	5	5	5	5
193	0	4	2	2	1	5	1	0	3	0	0	0	0	3	4	3	4	3	3	4	4	3	3	4	4
194	0	3	4	6	1	3	0	1	5	0	1	0	0	2	4	4	3	3	3	3	5	4	4	4	4
195	0	1	4	3	2	5	0	1	5	0	0	0	0	3	1	3	2	3	2	4	4	5	3	3	3
196	0	2	4	4	2	3	0	1	2	0	0	0	0	2	5	3	3	3	3	5	5	5	3	3	4
197	1	3	2	4	2	4	0	0	2	1	1	1	1	5	5	5	5	5	5	5	5	5	5	5	5
198	0	2	2	3	3	5	0	1	3	0	0	0	0	3	3	3	3	3	3	3	3	3	3	3	3
199	1	1	4	1	2	1	0	0	3	0	1	1	1	4	4	4	4	4	4	5	4	5	4	4	5
200	0	3	1	2	1	2	0	1	1	0	1	0	0	5	5	5	5	5	5	5	5	5	5	5	5
201	0	2	2	6	2	5	0	0	4	0	0	0	0	4	5	5	5	5	5	5	5	5	4	4	4
202	1	2	4	2	2	2	0	1	2	1	1	1	1	4	4	5	4	5	4	4	4	5	3	4	4
203	1	3	2	3	4	4	1	1	6	1	1	1	0	2	2	2	1	1	1	3	5	3	2	2	4
204	1	3	4	4	2	5	0	0	4	1	0	0	1	4	4	4	4	4	4	4	4	4	4	4	4
205	0	1	4	1	1	1	0	0	1	0	1	1	0	5	5	5	5	5	5	5	5	5	5	5	5
206	1	2	4	3	3	3	1	1	3	1	1	1	1	3	3	3	3	3	3	4	4	3	3	4	4
207	1	2	4	6	2	5	0	0	3	1	1	1	1	2	3	2	3	1	1	1	1	1	1	1	1
208	0	2	2	2	1	3	0	0	3	0	1	0	0	3	3	3	2	3	3	4	4	4	4	3	5
209	1	1	4	2	1	3	0	1	4	1	1	1	0	4	4	4	3	2	3	4	5	4	4	5	4
210	1	1	4	1	3	1	0	1	2	1	1	1	0	4	4	4	4	4	4	4	4	4	4	4	4
211	0	3	2	1	1	2	0	0	1	0	1	1	0	3	3	3	2	3	3	4	4	4	2	2	4
212	0	4	2	2	1	1	0	0	2	0	0	0	0	2	2	2	3	3	3	5	5	5	4	4	4
213	0	3	2	2	1	4	0	0	3	0	1	0	0	3	4	2	1	1	1	2	3	3	1	1	1
214	1	3	2	6	2	3	0	0	2	1	1	1	1	3	3	3	3	3	3	3	3	3	3	3	3
215	0	1	4	3	2	2	0	1	3	0	0	0	0	3	3	3	3	3	3	5	5	5	4	4	4
216	0	2	4	4	2	2	0	0	1	0	0	0	0	2	3	3	3	3	3	2	2	2	3	3	3
217	1	2	4	4	2	4	0	0	3	0	1	1	1	4	4	3	4	5	4	4	3	4	3	4	4
218	0	2	4	5	2	3	0	0	2	0	0	0	0	3	3	3	3	3	3	3	3	3	3	3	3
219	0	3	2	6	2	4	0	0	5	0	0	0	0	2	2	2	2	4	2	2	5	5	2	5	5
220	0	1	4	6	2	3	1	1	4	1	0	0	0	3	3	5	2	2	2	5	5	5	4	5	5
221	0	2	4	1	1	2	0	0	2	1	1	1	0	4	3	2	3	3	3	3	3	3	3	3	3
222	0	1	4	2	3	2	0	0	2	0	0	0	0	4	4	3	4	4	5	4	5	4	4	4	5
223	0	2	3	4	2	3	0	1	3	0	1	1	1	4	5	4	4	4	3	4	4	5	4	3	4
224	1	1	4	4	2	3	0	1	3	1	1	1	1	4	4	3	3	3	4	4	4	5	4	4	4
225	1	1	4	6	2	2	0	0	2	0	0	1	0	2	1	3	1	1	1	4	3	2	3	3	2
226	0	1	4	2	2	2	0	1	2	0	0	0	0	3	3	3	3	3	3	5	3	5	5	4	5
227	1	1	3	3	2	3	0	0	2	1	1	1	1	5	5	5	5	5	5	5	5	5	5	5	5
228	0	1	3	6	3	2	0	1	1	0	0	0	0	1	1	1	2	1	1	1	1	1	1	1	1
229	0	1	4	4	2	3	0	1	2	0	0	0	0	4	4	4	4	4	4	4	4	4	4	4	4
230	0	1	4	6	2	2	0	1	3	0	0	0	0	3	3	3	2	2	2	5	5	5	3	3	4
231	0	2	4	4	3	1	0	1	1	0	0	0	0	1	1	1	1	1	1	1	1	1	1	1	1
232	0	1	4	4	1	3	0	0	4	0	0	0	0	3	3	2	3	4	4	4	3	4	3	4	4
233	1	1	4	1	3	3	0	1	2	1	1	1	0	3	3	3	4	3	3	4	4	4	4	4	4
234	0	2	3	3	2	3	0	1	4	0	0	0	0	3	3	3	3	3	3	3	3	3	3	3	3
235	0	1	4	1	1	2	0	0	2	0	0	0	0	4	3	4	4	4	3	4	4	5	4	5	5
236	0	1	4	1	3	1	0	1	3	0	0	0	0	3	3	3	3	3	3	4	4	4	4	4	4
237	0	2	4	6	2	3	0	0	4	0	0	0	0	3	5	3	3	3	3	3	3	3	3	3	3
238	0	4	1	1	1	1	0	0	1	0	0	0	0	3	3	3	3	3	3	3	3	3	3	3	3
239	1	2	4	6	2	5	0	0	2	1	1	1	1	3	3	3	3	3	3	3	3	3	3	3	3
240	0	3	2	6	2	3	0	0	3	0	0	0	0	3	1	3	2	3	2	3	3	3	3	3	3
241	0	2	4	3	2	3	0	0	2	1	0	0	0	3	3	3	4	4	5	5	5	5	5	5	5
242	0	1	4	3	2	5	0	0	4	0	0	0	0	4	4	4	5	4	5	4	5	4	4	5	4
243	0	3	2	4	2	4	0	0	2	1	0	0	0	5	5	5	5	5	5	5	5	5	5	5	5
244	1	2	4	1	2	4	0	0	5	1	0	1	1	4	3	4	4	4	3	4	4	3	4	5	5
245	1	2	4	6	2	3	0	1	4	1	0	0	0	3	3	4	3	3	3	4	4	4	4	4	4
246	0	1	4	6	2	4	0	0	2	0	1	1	0	3	3	3	3	3	3	3	3	3	3	3	3
247	0	3	3	4	2	5	0	0	3	0	0	0	0	2	2	2	2	2	2	2	2	2	2	2	2
248	0	2	4	6	2	3	0	0	3	0	0	0	0	5	5	5	5	5	5	5	5	5	5	5	5
249	1	3	1	4	3	4	0	1	4	1	1	1	1	3	3	3	4	3	3	3	3	3	3	3	3
250	0	2	4	3	2	3	0	0	2	1	0	0	0	3	3	3	3	3	3	3	3	3	3	3	3
251	0	2	3	4	3	4	0	1	3	0	0	0	0	2	2	2	2	2	2	2	2	2	2	2	2
252	0	3	2	2	3	4	0	1	3	0	1	0	0	3	3	3	3	3	3	2	4	4	3	3	3
253	0	1	4	1	2	5	0	0	3	0	0	0	0	3	3	3	3	3	3	3	3	3	3	3	3
254	0	2	4	4	3	4	0	0	4	0	1	0	0	3	3	3	3	3	3	1	1	1	1	1	1
255	0	1	4	2	2	3	0	0	3	1	0	0	0	4	5	5	4	4	5	4	5	4	4	5	4
256	0	1	4	4	2	4	0	1	3	0	0	0	0	3	3	3	3	3	3	4	4	5	4	3	4
257	1	1	4	2	2	3	0	0	3	0	1	1	1	4	4	4	4	5	5	5	5	5	5	5	5
258	0	2	4	2	3	4	0	1	1	0	1	0	0	3	3	3	4	2	3	3	2	4	3	3	3
259	0	1	4	4	2	4	0	0	3	0	1	1	0	5	3	3	3	3	3	3	3	3	3	3	3
260	0	1	4	2	2	2	0	1	4	0	1	1	1	4	4	4	4	4	4	4	4	4	4	4	4
261	0	3	2	1	1	1	0	0	1	0	0	0	0	3	3	3	3	3	3	3	3	3	3	3	3
262	0	1	4	4	2	1	0	0	1	0	0	0	1	5	5	5	5	5	5	5	5	5	5	5	5
263	1	2	4	3	2	4	0	1	4	1	1	1	1	5	5	4	4	5	4	4	5	5	5	5	4
264	0	1	4	2	2	2	0	1	3	0	0	0	0	2	2	1	3	2	4	3	4	4	4	3	3
265	0	1	4	2	2	3	0	0	3	0	0	0	0	3	3	3	3	3	3	3	3	3	2	3	3
266	0	2	4	6	2	1	0	1	2	0	1	1	0	5	4	4	4	5	5	5	5	5	5	5	5
267	1	1	4	2	2	2	0	0	6	1	1	1	1	4	4	5	5	4	4	4	4	4	4	4	4
268	0	1	4	2	4	3	0	1	3	0	0	0	0	3	3	3	3	3	3	3	3	3	3	3	3
269	0	2	4	4	2	4	0	0	2	0	0	0	0	5	5	5	3	2	4	2	3	4	4	4	2
270	1	2	4	5	2	4	0	1	4	1	1	1	0	4	4	4	3	3	3	4	4	4	4	4	4
271	0	1	4	5	2	4	1	1	4	0	1	1	0	3	3	3	3	3	3	3	3	3	3	3	3
272	0	2	3	3	3	4	0	1	3	0	1	0	0	4	3	4	3	3	3	4	4	4	4	4	4
273	0	1	4	4	2	2	0	1	2	0	0	1	0	4	5	4	5	4	4	4	5	5	4	5	4
274	0	1	4	1	1	5	0	0	4	1	0	0	0	3	3	3	4	4	4	4	4	4	4	4	4
275	0	1	4	6	2	1	0	1	1	1	1	1	1	5	5	5	5	5	5	5	5	5	5	5	5
276	0	1	4	1	2	4	0	0	1	0	0	0	0	4	4	4	4	4	4	4	4	4	4	4	4
277	1	2	4	3	3	3	1	1	3	1	1	1	1	4	5	5	4	4	5	5	5	5	4	5	5
278	1	1	4	3	1	5	0	0	5	0	1	1	0	3	4	4	2	4	2	5	5	5	5	4	5
279	0	1	4	3	2	2	1	0	2	0	0	0	0	3	3	3	3	3	3	3	3	3	3	3	3
280	0	2	4	1	1	2	0	0	2	0	0	0	0	3	3	3	3	3	3	3	3	3	3	3	3
281	0	1	4	2	2	3	0	0	2	1	1	0	0	3	3	3	3	3	3	4	4	4	3	3	3
282	0	3	2	1	2	2	0	1	3	0	0	0	0	2	2	3	4	4	4	5	5	5	5	5	5
283	0	2	4	5	2	4	0	1	4	0	0	0	0	3	5	4	3	4	3	3	4	3	3	3	3
284	0	1	4	4	2	3	0	0	2	0	1	0	0	3	3	3	3	3	3	3	3	3	3	3	3
285	1	1	3	6	4	5	1	1	6	1	1	1	1	5	5	5	5	5	5	5	5	5	5	5	5
286	0	2	4	6	1	2	1	1	3	0	0	0	1	5	5	5	3	3	3	5	5	5	3	3	3
287	1	2	4	2	2	5	0	1	4	1	1	0	1	4	3	4	3	4	4	4	4	3	4	5	4
288	0	1	4	3	2	2	0	1	2	0	0	0	0	2	3	4	3	4	4	4	4	4	2	2	4
289	1	1	4	1	2	3	0	1	3	1	1	1	1	3	3	3	3	3	3	3	2	3	2	3	3
290	0	3	2	6	1	4	0	1	3	0	0	0	0	3	3	3	3	4	4	4	5	5	3	4	3
291	1	1	4	2	2	5	0	0	3	1	1	1	1	4	4	5	5	5	4	5	5	5	4	4	5
292	0	4	1	1	1	3	1	0	2	0	0	0	0	3	3	3	3	3	3	3	3	4	3	3	3
293	0	2	4	1	1	1	0	0	1	0	0	0	0	2	2	3	3	3	3	3	3	3	3	3	3
294	0	2	4	6	2	4	0	0	2	1	1	1	1	3	3	3	3	3	3	3	3	3	3	3	3
295	1	2	2	4	2	1	0	0	5	1	1	1	1	5	5	4	4	4	5	5	5	4	4	5	4
296	1	2	2	5	2	4	1	0	4	1	1	0	1	5	4	4	4	5	4	4	4	4	4	3	3
297	1	2	1	2	1	2	1	1	6	1	1	1	1	5	5	4	4	5	4	5	4	4	5	5	5
298	1	2	4	3	2	4	1	1	3	1	0	0	1	5	3	3	5	5	4	4	4	4	5	4	3
299	1	4	2	2	1	2	1	1	3	1	1	1	1	4	3	3	3	5	4	4	3	4	5	5	4
300	1	2	3	2	1	4	1	1	5	1	0	1	1	4	4	4	4	5	4	4	4	5	5	4	5
301	1	1	3	6	4	4	0	1	5	1	1	1	1	3	4	4	4	5	5	4	4	4	5	4	5
302	1	4	2	4	3	4	1	1	3	0	0	1	1	5	4	4	4	5	5	5	4	4	3	4	4
303	1	2	2	6	4	4	0	0	3	1	0	1	1	4	4	4	3	3	3	4	4	4	3	4	3
304	1	2	1	6	4	4	1	0	1	1	0	0	1	4	4	4	4	5	4	4	5	4	3	4	4
305	1	2	3	2	2	1	1	1	5	1	0	1	1	5	4	5	5	3	5	4	5	4	5	4	5
306	0	3	2	5	4	2	1	1	3	1	1	1	1	5	5	4	5	5	4	4	4	4	5	4	4
307	0	2	1	2	1	4	1	0	5	1	0	0	1	5	5	4	4	5	4	5	4	5	4	5	4
308	1	3	1	3	4	4	1	1	6	1	0	0	1	4	5	5	4	5	5	4	5	4	4	4	4
309	1	2	1	4	2	4	1	1	1	1	1	1	1	4	4	4	4	5	4	5	4	5	5	4	5
310	1	2	2	6	1	4	1	0	5	1	1	1	0	5	4	4	4	4	4	4	4	5	4	4	4
311	1	3	2	5	3	4	0	1	5	1	1	1	0	5	4	4	4	4	3	4	4	4	5	5	5
312	1	2	1	1	2	3	1	0	3	0	1	1	1	5	3	3	4	3	5	4	4	5	5	5	4
313	1	4	3	2	2	1	1	1	3	0	1	0	0	4	4	4	3	5	4	4	5	4	5	4	4
314	1	3	1	4	2	4	1	1	3	1	0	0	1	4	4	3	5	5	4	4	4	4	5	4	4
315	1	3	3	4	2	3	0	1	6	1	1	0	1	3	4	3	4	5	4	4	5	4	4	3	4
316	0	3	2	2	1	3	1	1	3	0	0	0	0	3	3	3	3	3	3	5	5	4	4	4	5
317	0	3	2	3	1	3	0	1	3	0	0	0	0	4	4	3	4	4	4	5	5	4	5	5	5
318	0	1	4	4	3	3	0	1	2	0	0	0	0	3	3	3	3	3	3	3	3	3	3	3	3
319	0	1	4	3	2	3	0	0	5	0	0	0	0	2	5	3	1	1	1	3	4	3	3	3	3
320	0	1	4	3	2	3	0	0	2	0	0	0	0	3	3	3	3	3	3	3	3	3	3	3	3
321	0	3	2	1	1	3	0	0	2	0	0	0	0	3	2	4	2	3	3	4	4	4	4	3	4
322	0	1	4	1	2	3	0	0	3	0	0	0	0	4	4	4	4	4	4	4	4	4	4	4	4
323	1	4	1	4	1	3	0	0	3	0	1	0	1	4	4	3	3	4	5	5	4	3	3	4	5
324	1	3	3	2	4	1	0	1	2	0	1	1	1	4	4	5	4	4	4	5	4	5	3	4	4
325	1	4	4	2	1	3	0	1	1	0	0	0	0	4	4	5	4	5	4	4	4	5	4	4	5
326	1	4	1	4	1	1	0	1	2	0	0	1	0	3	4	5	5	3	3	4	4	5	5	4	4
327	1	2	3	2	1	2	0	0	1	1	1	1	1	4	4	4	4	3	4	5	4	3	5	4	4
328	1	2	2	5	2	2	0	1	6	1	0	1	0	5	4	3	4	5	5	4	4	5	3	3	3
329	1	2	4	2	4	2	1	1	2	0	0	1	1	5	5	4	4	5	4	5	5	3	5	4	5
330	1	2	3	2	4	1	1	0	2	1	0	1	0	4	3	3	4	4	3	4	4	5	5	3	4
331	1	3	3	4	1	3	1	1	1	1	0	1	1	4	3	4	4	5	4	4	4	3	4	4	4
332	1	2	2	5	3	1	1	0	3	0	1	0	1	4	4	4	4	5	5	4	4	5	4	4	5
333	1	3	3	3	4	4	0	0	2	0	1	0	1	4	4	4	4	5	3	4	4	4	3	4	5
334	1	2	4	2	2	1	0	1	1	1	1	0	0	5	4	5	5	4	4	5	5	4	5	4	5
335	1	2	3	4	1	4	1	0	3	1	0	1	1	5	4	4	4	4	4	3	5	5	4	4	4
336	1	3	3	2	2	3	1	1	2	1	0	0	1	4	4	4	4	5	4	5	5	3	3	4	4
337	1	3	3	2	1	1	1	1	3	0	1	0	1	2	2	1	1	1	2	1	2	2	2	1	2
338	1	3	4	1	1	3	1	0	2	1	1	0	1	4	5	5	5	5	3	4	5	5	4	5	3
339	1	4	4	2	2	4	0	1	1	0	1	1	1	4	4	5	4	3	3	5	5	3	4	4	4
340	1	3	2	5	3	2	0	1	1	0	0	1	1	4	4	5	5	4	4	4	4	5	4	3	5
341	1	2	3	6	2	4	0	1	3	1	0	0	1	4	4	5	4	4	4	3	4	3	4	4	4
342	1	2	4	2	2	3	0	1	1	0	0	1	0	4	5	4	5	5	4	5	4	5	4	4	5
343	1	1	4	4	2	2	0	0	4	0	1	1	1	5	4	4	4	5	4	4	4	5	5	5	3
344	1	2	4	4	1	1	0	1	3	1	0	0	1	5	5	4	4	4	5	4	4	3	3	4	4
345	1	3	3	6	4	3	0	1	1	0	1	0	1	4	4	4	4	5	4	4	4	5	5	4	4
346	1	2	3	2	3	3	1	1	6	1	0	1	1	4	4	3	4	5	5	4	4	4	4	5	4
347	1	1	3	2	4	3	1	1	1	1	1	0	1	5	4	3	5	3	4	4	4	5	3	4	5
348	1	3	4	3	3	2	1	0	6	1	0	0	1	4	4	4	4	4	4	4	5	4	5	4	3
349	0	2	4	4	1	1	0	1	4	0	0	1	1	4	5	4	5	5	3	4	3	5	5	4	5
350	1	3	3	2	1	1	1	1	6	0	0	1	1	5	5	4	5	4	5	5	5	5	4	4	4
351	1	3	3	2	2	3	1	1	4	0	0	0	1	5	5	4	4	3	4	4	4	5	4	4	4
352	1	3	4	5	1	3	0	0	2	1	1	0	1	4	4	5	4	5	4	5	5	4	4	5	4
353	1	3	3	2	2	4	0	1	3	1	0	1	0	5	4	5	4	3	4	4	5	4	3	3	4
354	1	3	4	2	1	1	0	1	2	1	1	0	0	4	5	4	4	3	4	4	3	4	5	5	4
355	1	2	3	5	1	2	0	1	3	0	1	0	0	5	4	4	4	4	4	4	4	4	5	3	4
356	1	3	3	4	1	3	0	1	1	1	0	1	1	4	5	4	4	4	3	4	4	5	4	4	4
357	1	4	3	4	1	2	0	0	2	0	1	0	1	4	4	4	4	4	4	5	5	3	5	4	4
358	1	2	2	2	1	2	1	0	2	1	0	0	0	4	3	4	4	3	4	3	5	4	4	4	4
359	1	2	1	6	4	1	0	1	1	1	0	1	1	4	4	4	4	5	4	4	5	4	4	4	3
360	1	2	3	2	1	1	1	0	2	0	0	0	1	4	4	4	4	5	5	3	4	5	4	3	4
361	1	2	3	2	1	3	1	1	1	1	0	0	1	4	4	4	4	4	4	3	4	4	4	3	4
362	1	2	4	4	1	4	1	0	4	1	1	0	1	4	4	4	4	5	4	3	4	3	4	4	4
363	0	3	4	2	1	1	1	1	6	1	0	1	0	4	5	4	4	3	4	4	4	4	4	4	4
364	1	1	2	4	1	4	0	1	1	1	1	0	0	4	5	4	4	4	4	5	4	3	4	4	4
365	1	4	3	5	2	2	1	0	1	1	0	1	1	4	4	4	4	5	5	4	5	5	4	4	3
366	1	3	3	4	3	4	1	0	1	0	1	0	1	4	4	5	4	5	4	4	5	4	4	5	4
367	1	2	2	2	1	4	1	1	1	1	0	0	0	4	4	4	3	3	4	4	4	3	4	4	4
368	1	2	2	2	4	4	0	1	3	1	0	1	1	4	4	5	4	5	4	4	4	5	5	4	4
369	1	3	2	5	2	4	1	1	2	1	1	1	1	4	4	4	4	3	4	4	5	4	3	5	3
370	1	3	2	2	4	2	1	1	1	1	1	0	1	4	4	4	5	4	4	5	4	4	4	4	4
371	1	3	3	4	4	1	1	1	1	0	1	0	1	3	4	4	3	5	4	5	5	4	4	4	4
372	1	1	4	1	1	2	1	1	6	1	0	1	1	4	5	5	5	5	4	5	4	3	3	4	4
373	1	2	3	4	3	1	1	1	3	0	1	0	0	4	4	4	4	4	3	4	4	3	5	4	4
374	1	3	4	5	1	1	1	1	3	1	0	1	1	4	4	4	4	5	5	4	4	3	4	4	4
375	1	2	2	1	1	1	0	1	3	1	1	1	1	5	4	4	4	5	5	4	5	4	4	4	4
376	1	4	3	4	1	1	0	1	6	1	0	1	1	5	5	3	4	5	3	4	4	4	4	5	4
377	0	4	2	2	2	2	1	1	2	1	0	1	1	4	4	4	3	3	4	4	4	5	4	5	4
378	1	4	3	5	4	4	1	0	4	1	0	0	1	4	4	4	4	4	5	4	4	5	5	4	4
379	0	2	3	6	4	1	0	0	4	1	1	1	1	4	4	4	4	4	4	4	5	4	4	4	4
380	1	2	4	2	2	2	0	1	1	1	0	0	0	4	4	4	4	5	4	4	5	3	4	4	4
381	1	1	3	6	1	1	0	1	1	1	1	0	1	5	4	4	4	3	4	5	4	4	4	3	4
382	1	2	2	6	3	2	1	1	3	1	0	1	1	5	4	4	4	3	4	3	4	5	4	4	4
383	1	2	2	2	3	1	1	1	2	0	1	0	0	4	4	5	4	5	3	5	4	5	3	4	4
384	1	3	4	2	4	4	1	1	3	1	0	0	1	5	5	5	4	4	4	4	4	5	4	5	5
385	0	2	3	2	3	4	1	1	1	0	1	1	1	3	5	4	4	3	4	5	3	5	5	4	4
386	1	1	3	2	1	2	1	1	3	1	1	0	0	5	4	5	5	4	4	4	4	5	5	5	4
387	1	1	4	6	3	3	1	1	2	0	0	0	1	4	4	5	4	5	5	3	5	5	4	4	4
388	1	2	3	2	4	1	0	1	1	0	0	0	1	5	4	4	4	5	4	4	4	5	4	4	4
389	1	3	3	4	2	1	1	1	1	1	0	1	1	5	4	4	5	4	4	3	4	5	5	4	3
390	0	1	4	5	1	2	1	1	2	0	0	1	0	5	5	3	4	5	4	4	5	5	4	5	5
391	1	3	4	4	2	4	0	1	1	0	0	1	1	3	4	4	4	5	4	4	4	4	3	5	4
392	1	2	4	6	4	4	0	1	1	0	0	0	1	5	4	3	4	5	4	4	5	5	3	4	4
393	1	1	3	2	3	4	0	1	1	0	1	1	1	4	5	4	4	3	5	4	4	5	4	4	4
394	1	3	4	2	1	2	0	0	3	1	0	0	1	4	4	4	4	5	5	5	4	3	5	4	4
395	1	3	3	2	2	3	0	1	2	1	0	1	0	4	4	5	4	5	4	3	5	4	4	4	4
396	1	3	3	2	2	4	1	0	2	0	0	1	1	4	5	4	4	3	4	4	5	5	5	4	4
397	1	3	4	2	1	1	0	1	3	1	0	0	1	4	4	4	4	3	4	3	4	3	4	4	4
398	1	2	4	4	1	1	1	0	1	1	1	0	1	4	4	5	4	4	4	4	3	5	5	4	4
399	1	1	4	6	4	1	0	1	1	1	0	1	1	4	4	4	5	3	4	4	4	4	4	4	4
400	1	1	3	6	1	3	1	1	1	0	1	1	1	5	4	4	5	5	3	4	4	3	4	4	4
401	1	3	2	2	1	4	0	1	2	0	1	1	1	4	4	4	4	4	4	5	5	4	3	4	5
402	1	4	3	2	1	1	1	1	3	1	0	1	1	4	4	5	4	5	4	4	4	3	4	4	4
403	1	3	3	3	3	3	0	1	4	1	1	1	1	4	5	4	4	4	5	5	4	5	5	4	4
404	1	1	4	6	2	4	0	0	6	1	1	1	1	4	4	5	5	4	2	5	4	5	4	3	4
405	1	1	4	1	2	1	0	1	2	1	1	1	0	4	4	4	4	4	4	4	4	4	4	5	4
406	1	2	2	5	2	3	1	1	2	1	0	1	1	2	4	3	4	4	3	4	4	4	3	4	4
407	1	3	2	6	3	3	0	1	5	1	1	1	1	4	5	4	5	5	4	4	4	5	4	5	4
408	1	1	4	2	2	3	0	1	3	1	1	1	1	4	3	3	5	3	4	4	4	5	4	5	4
409	1	2	4	3	2	3	0	1	4	1	1	1	1	4	5	4	5	4	4	4	4	4	3	4	4
410	0	2	4	5	2	3	0	1	4	1	1	1	1	4	4	4	4	4	4	4	4	5	2	4	4
411	1	2	4	6	2	3	1	0	3	1	1	1	1	4	5	5	4	3	3	4	5	5	4	4	5
412	1	1	4	4	2	3	0	1	4	0	1	0	1	4	5	4	5	4	5	4	5	4	4	4	4
413	0	3	3	6	3	3	1	1	5	0	0	0	0	5	5	5	5	5	5	3	4	2	4	5	5
414	1	3	4	6	2	3	0	1	3	1	1	1	1	5	4	4	4	5	4	4	5	4	4	5	4
415	1	3	2	5	2	3	0	0	5	1	1	1	1	4	4	4	5	5	5	5	5	5	5	5	5
416	1	3	4	5	2	3	0	0	3	0	0	0	0	3	3	3	3	4	2	4	4	4	3	4	4
417	1	2	4	6	2	3	0	1	3	1	1	1	1	4	4	4	5	4	3	5	4	4	4	4	4
418	1	1	4	3	2	3	0	1	2	1	1	0	0	4	2	4	4	2	1	4	5	4	4	4	5
419	1	3	2	4	3	3	0	1	2	1	1	1	0	4	5	4	4	4	3	5	4	3	5	5	5
420	1	3	4	2	2	5	1	1	2	1	1	1	1	3	3	4	3	3	3	4	4	4	4	4	4
421	1	2	4	2	2	3	0	0	3	1	1	0	0	3	3	3	3	3	3	4	4	3	4	4	4
422	1	2	3	4	2	2	0	1	2	0	1	1	0	4	3	4	3	4	3	4	3	4	4	3	3
423	1	3	2	1	2	3	0	1	2	0	1	1	0	3	3	3	3	3	3	3	3	3	3	3	3
424	1	3	4	5	3	3	0	1	3	1	1	1	1	3	4	4	4	3	3	4	3	4	4	4	4
425	1	2	3	4	2	3	0	1	3	1	1	1	1	4	5	5	4	4	3	4	5	5	4	5	5
426	1	2	4	6	2	3	1	1	2	1	1	1	1	3	4	4	4	4	4	4	4	4	4	3	4
427	0	4	1	4	2	3	1	0	4	0	1	1	0	3	3	3	3	3	3	3	3	3	3	3	3
428	1	3	1	3	2	3	1	1	2	1	1	1	1	2	3	4	4	4	4	4	4	4	3	4	4
429	1	1	4	4	2	3	0	1	5	1	1	1	1	5	5	5	5	5	5	5	5	5	5	5	5
430	1	3	2	3	3	3	0	1	2	1	1	1	1	4	4	4	3	3	3	5	3	4	4	4	4
431	1	2	4	2	2	4	0	1	3	1	1	1	1	5	5	5	5	5	5	5	5	5	5	5	5
432	1	1	4	4	3	3	0	0	2	0	1	1	1	3	3	3	3	3	3	4	3	3	3	3	3
433	1	3	2	3	2	3	0	1	3	1	1	0	1	3	3	4	3	4	3	3	4	2	3	4	3
434	1	1	4	6	2	3	1	0	6	1	1	1	1	5	5	4	4	5	4	4	5	5	5	5	4
435	0	3	2	4	3	2	0	0	2	0	1	1	1	5	4	5	5	4	5	4	4	5	5	4	3
436	1	3	2	2	2	3	1	1	2	1	1	1	0	4	3	3	3	3	3	3	3	3	3	3	3
437	0	3	2	5	2	3	0	1	2	0	1	1	0	3	4	4	3	4	2	4	4	5	3	3	4
438	1	3	2	3	2	3	0	0	2	0	1	1	0	4	4	4	4	4	4	4	4	4	4	4	4
439	1	2	4	3	3	3	0	1	3	1	1	1	1	4	4	3	4	3	4	4	4	3	4	4	4
440	1	3	3	3	3	3	0	1	4	1	1	1	0	2	1	3	3	4	4	4	5	4	4	5	4
441	1	1	4	1	2	3	0	0	3	1	1	1	1	4	5	4	4	4	5	5	4	5	4	3	4
442	1	2	4	2	3	3	0	1	4	1	1	1	1	3	3	3	3	3	3	4	4	4	4	4	4
443	1	2	4	6	3	3	1	1	4	1	0	0	1	3	3	3	4	3	3	3	3	3	3	3	3
444	0	2	2	2	3	3	0	1	2	0	1	1	1	4	4	5	4	5	4	4	4	5	5	5	5
445	1	1	4	1	2	3	0	1	2	1	1	1	1	3	4	4	4	4	3	4	4	4	3	4	4
446	1	3	1	1	2	3	0	1	1	1	1	1	1	4	5	4	3	4	3	4	4	5	4	4	4
447	0	4	2	3	2	3	1	1	3	0	0	0	1	2	2	2	4	3	4	4	5	4	4	5	4
448	1	2	4	6	2	3	1	1	2	1	1	1	1	4	5	4	4	5	4	5	4	5	5	4	5
449	1	1	4	4	2	4	1	1	4	1	1	1	1	5	4	5	5	4	4	4	4	5	4	5	5
450	1	2	4	2	2	3	0	1	5	0	1	1	1	3	4	4	4	4	4	4	4	4	3	4	4
451	1	4	2	3	4	2	0	1	4	1	1	1	1	4	5	3	4	5	3	5	4	5	4	5	4
452	1	3	3	6	1	3	0	1	2	1	1	0	1	4	5	4	4	3	3	4	3	4	3	4	4
453	1	1	4	1	2	3	0	0	5	1	1	1	1	4	4	4	3	2	3	4	4	4	4	4	4
454	1	2	2	4	3	3	1	1	2	1	1	1	1	3	4	5	5	4	3	5	5	5	5	4	5
455	1	3	2	2	2	3	0	1	2	1	1	1	1	3	4	4	3	3	3	4	4	4	3	4	4
456	1	3	2	2	2	3	0	1	1	1	1	1	1	4	5	5	5	4	5	5	4	4	4	4	5
457	1	2	4	4	2	3	0	1	3	1	1	1	1	4	5	4	4	4	3	4	5	4	4	4	5
458	0	1	4	2	3	3	0	0	2	0	0	0	0	3	4	3	3	2	1	2	2	4	4	4	3
459	1	1	4	1	1	3	0	1	5	0	1	1	1	5	5	5	5	5	5	5	5	5	5	5	5
460	0	1	4	3	2	3	0	1	5	0	0	0	0	3	4	4	3	4	4	3	4	4	3	4	4
461	1	3	4	4	2	3	0	0	4	1	1	1	1	5	5	5	3	4	3	5	5	5	4	5	5
462	1	2	4	1	3	3	0	1	4	0	1	1	0	3	4	4	5	3	3	5	4	5	5	4	5
463	1	3	3	3	3	2	0	0	4	1	1	0	1	4	3	4	5	4	3	4	5	3	4	5	4
464	1	1	4	1	2	3	0	0	6	0	1	1	1	3	4	5	4	3	4	4	5	4	5	5	4
465	1	2	2	5	2	3	0	1	4	1	1	1	1	4	5	5	4	3	4	4	5	5	3	5	5
466	0	1	1	1	1	1	0	0	1	0	0	0	0	3	3	3	3	3	3	3	3	3	3	3	3
467	1	2	4	5	2	3	0	0	3	0	1	1	1	3	4	2	5	4	3	3	5	3	4	2	3
468	1	1	4	2	1	3	0	0	2	0	0	0	0	3	2	3	4	3	3	3	4	4	3	3	5
469	1	3	3	6	1	3	0	1	6	0	0	0	1	4	3	4	4	3	4	5	4	3	3	4	5
470	0	2	2	2	2	4	0	0	2	0	1	0	0	4	3	4	4	2	3	4	4	4	4	4	5
471	1	3	2	2	3	3	0	1	4	1	1	0	1	3	4	3	4	4	4	4	3	4	3	2	4
472	1	1	4	2	2	3	0	0	6	0	1	1	1	4	4	3	4	3	4	4	3	4	4	4	3
473	1	3	4	3	4	5	1	0	4	1	1	0	1	4	4	5	5	3	3	5	5	4	5	5	5
474	1	3	2	3	3	3	0	1	2	0	1	1	1	3	4	4	4	3	3	4	3	4	4	4	4
475	1	2	2	2	2	3	0	1	4	1	1	1	1	5	4	4	4	5	4	5	4	4	4	5	4
476	1	1	4	1	1	2	0	1	2	1	1	1	1	4	4	4	4	4	4	5	5	5	4	4	5
477	1	3	2	5	2	3	0	1	3	1	1	1	1	4	3	5	4	5	4	4	5	4	4	5	4
